# Supplementary material for: Clinical Relevance of Tumour-Infiltrating Immune Cells in HER2-Negative Breast Cancer Treated with Neoadjuvant Therapy
Source: Int J Mol Sci. 2024 Feb 23;25(5):2627. doi: 10.3390/ijms25052627 (PMC10932208; doi:10.3390/ijms25052627)
Supplement: Supplementary file 1 [file ijms-25-02627-s001.zip]

Archive with 1 entries (1 files):
- ijms-2832853-supplementary.pdf
